# Supplementary material for: Imaging-Based Diagnosis of a Ruptured Isolated Dissecting Abdominal Aortic Aneurysm: A Case Report
Source: Reports (MDPI). 2026 Jan 24;9(1):35. doi: 10.3390/reports9010035 (PMC12921952; doi:10.3390/reports9010035)
Supplement: Supplementary file 1 [file reports-09-00035-s001.zip]

Archive with 1 entries (1 files):
- reports-4094835-supplementary.pdf
